# Supplementary material for: A Meta-Analysis of Task-Based fMRI Studies on Alcohol Use Disorder
Source: Brain Sci. 2025 Jun 20;15(7):665. doi: 10.3390/brainsci15070665 (PMC12293344; doi:10.3390/brainsci15070665)
Supplement: Supplementary file 1 [file brainsci-15-00665-s001.zip]

Archive with 1 entries (1 files):
- brainsci-3669559-supplementary.pdf
